# Supplementary material for: Environmental Status and Geomorphological Characterisation of Seven Black Coral Forests on the Sardinian Continental Shelf (NW Mediterranean Sea)
Source: Biology (Basel). 2022 May 11;11(5):732. doi: 10.3390/biology11050732 (PMC9138414; doi:10.3390/biology11050732)
Supplement: Supplementary file 1 [file biology-11-00732-s001.zip › Supplementary Material S2.xlsx]

## Sheet: SM1
			Status Index (Is)																						Impact Index (Ii)
		Descriptor	Biological diversity			Seafloor integrity																			Seafloor integrity															Litter
		Indicator	Species richness			Biogenic biocover							Canopy												Sedimentation					Damaged anthozoans										Marine litter
Site	Code	Component	SR	SR_score	SR_EQR	BC	BC_score	BC_EQR	CC	CC_reference	CC_score	CC_EQR	DM	DM_score	DM_EQR	SSD	SSD_N° SS	SSD_score	SSD_EQR	SSH	SSH_DM species	SSH_N° measures	SSH_score	SSH_EQR	SD	SD_reference INCLINATION	SD_reference RIVER	SD_score	SD_EQR	ENT	N° anthozoans	ENT_score	ENT_EQR	NCR	NCR_score	NCR_EQR	EPB	EPB_score	EPB_EQR	LD	LD_score	LD_EQR	LT	LT_score	LS_EQR
Caprera	CA_T1		25	2	67	2.8	3	100	0.1	2	1	50	3	3	100	5.08377	421	3	100	25.9	EC	134	3	100	0.4	3	0	1	33	0	622	0	0	4.82315	1	33	7.23473	1	33.3333	0.01	1	33	LFG	2	67
	CA_T2		24	2	67	1.9	2	67	0	2	0	0	3	3	100	3.39062	434	2	67	26.2	EC	254	3	100	0.5	3	0	1	33	1.15607	346	1	33	2.89017	1	33	4.62428	1	33.3333	0.02	1	33	GL+LFG	3	100
	CA_T3		28	2	67	1.7	2	67	0	2	0	0	3	3	100	1.60291	152	1	33	22.1	EC	50	3	100	0.6	3	0	1	33	0	136	0	0	19.8529	1	33	27.2059	2	66.6667	0.01	1	33	LFG	2	67
Olbia	OB_T1		23	2	67	1.9	2	67	0	2	0	0	1	1	33	1.48736	129	1	33	13.4	AS	14	1	33	1.7	2	0	2	100	0	113	0	0	11.5044	1	33	7.07965	1	33.3333	0.01	1	33	LFG	2	67
	OB_T2		26	2	67	0.7	1	33	0	2	0	0	2	2	67	2.09365	235	2	67	18	AS	35	1	33	2.1	3	0	2	67	1.70213	235	1	33	24.2553	2	67	7.23404	1	33.3333	0.02	1	33	GL+LFG	3	100
	OB_T3		22	2	67	2.2	2	67	0	2	0	0	1	1	33	1.18552	131	1	33	15.9	AS	10	1	33	0	3	0	0	0	0	131	1	0	5.34351	1	33	1.52672	1	33.3333	0.09	1	33	LFG	2	67
Tavolara	TV_T1		37	3	100	3.3	3	100	0	2	0	0	3	3	100	2.66633	302	2	66.6667	25	PC	61	2	66.6667	0.2	3	0	1	33	4.33333	300	1	33.3333	5	1	33.3333	4	1	33.3333	0.01	1	33	LFG	2	66.6667
	TV_T2		45	3	100	4	3	100	0	2	0	0	3	3	100	5.16249	745	3	100	62	AS	133	2	66.6667	1.4	3	0	1	33	0.410959	730	1	33.3333	4.24658	1	33.3333	8.63014	1	33.3333	0.03	1	33	LFG	2	66.6667
	TV_T3		34	2	66.6667	2.2	2	66.6667	0	2	0	0	2	2	66.6667	2.82039	249	2	66.6667	86	LG	182	2	66.6667	1.1	2	0	1	55	6.72646	223	1	33.3333	0.941704	1	33.3333	2.19731	1	33.3333	0.09	1	33	LFG	2	66.6667
Orosei	OR_T1		23	2	67	1.9	2	67	1.9	2	1	50	3	3	100	4.29802	543	3	100	72	AS	151	3	100	0.3	3	0	1	33	2.5788	698	1	33	1.43266	1	33	5.87393	1	33.3333	0.1	1	33	LFG	2	67
	OR_T2		31	2	67	1.65	2	67	1.5	2	1	50	3	3	100	1.65563	200	1	33	17	EC	85	2	67	0.1	2	0	1	55	11.7647	187	1	33	9.62567	1	33	21.9251	2	66.6667	0.08	1	33	LFG	2	67
	OR_T3		11	1	33	0.8	1	33	0.8	2	1	50	1	1	33	4.65753	330	1	33	9.4	CR	76	1	33	0	2	0	0	0	2.58065	310	1	33	0	0	0	4.83871	1	33.3333	0.02	1	33	LFG	2	67
Arbatax	AR_T1		15	0	0	0.3	1	33	0	2	0	0	0	0	0	0.126582	15	0	0	23.7	AS	6	0	0	2.7	3	-1	3	67	0	0	0	0	0	3	100	0	2	66.6667	0.14	2	67	LFG	2	67
	AR_T2		17	0	0	0.2	1	33	0	2	0	0	0	0	0	0.473029	57	1	33	41.2	AS	17	2	67	1.9	3	-1	2	33	0	55	0	0	25.4545	2	67	0	0	0	0.06	1	33	LFG	2	67
	AR_T3		24	2	67	1.8	2	67	0	2	0	0	1	1	33	0.869265	85	1	33	44.3	AS	18	2	67	1.1	3	-1	2	33	4.15225	85	1	33	56.4706	3	100	15.2941	1	33.3333	0.05	1	33	LFG	2	67
Porto Corallo	PC_T1		24	2	66.6667	2.34	2	66.6667	0.02	2	1	50	2	2	66.6667	3.09603	332	2	66.6667	12.3	CR	250	2	66.6667	0.6	3	-1	1	0	0.80436	223	1	33.3333	1.79372	1	33	6.72646	1	33.3333	0.06	1	33.3333	LFG	2	66.6667
	PC_T2		31	2	66.6667	0.7	1	33.3333	0	2	0	0	2	1	67	2.02326	203	2	66.6667	9.2	AP	167	1	33.3333	0.3	3	-1	1	0	0	187	0	0	0	0	0	0	0	0	0.001	1	33	LFG	2	66.6667
	PC_T3		25	2	66.6667	1.1	1	33.3333	0.002	2	1	50	1	1	33.3333	0.6	39	1	33.3333	6.2	CR	30	1	33.3333	0.7	3	-1	1	0	0	0	0	0	0	0	0	0	0	0	0	0	0	GL+LFG	3	100
Carloforte	SA_T1		25	2	66.6667	1.9	2	66.6667	0	2	0	0	2	2	67	1.78789	173	1	33.3333	68.1	LG	63	3	100	3	3	0	3	100	0	142	0	0	0	0	0	15.493	1	33.3333	0.001	1	33	LFG	2	66.6667
	SA_T2		28	2	66.6667	2.7	3	100	0	2	0	0	1	1	33.3333	1.23102	116	1	33.3333	67	LG	90	3	100	2.4	3	0	2	67	3.44828	116	1	33	2.58621	1	33	2.58621	1	33.3333	0	1	0	LFG	2	67
	SA_T3		23	2	67	1.1	1	33.3333	0	2	0	0	1	1	33.3333	2.05281	149	2	66.6667	65	LG	43	3	100	3	3	0	2.7	100	4.42478	113	0	33	0	0	0	0	0	0	0.001	1	33	LFG	2	100
